# Supplementary material for: ATR, a DNA damage kinase, modulates DNA replication timing in Leishmania major
Source: PLoS Genet. 2025 Nov 24;21(11):e1011899. doi: 10.1371/journal.pgen.1011899 (PMC12677790; doi:10.1371/journal.pgen.1011899)
Supplement: S3 File — (TXT) [file pgen.1011899.s016.txt]

import pandas as pd
import numpy as np
import matplotlib.pyplot as plt

def read_bed(file_path):
    return pd.read_csv(file_path, sep='\t', header=None, names=['chrom', 'start', 'end'])

def read_bedgraph(file_path):
    return pd.read_csv(file_path, sep='\t', header=None, names=['chrom', 'start', 'end', 'mean_score', 'std_score'])

def extend_and_scale_regions(bed_df, upstream=150000, downstream=150000, scale_length=20000):
    extended_regions = []
    for _, row in bed_df.iterrows():
        chrom = row['chrom']
        center = (row['start'] + row['end']) // 2
        scaled_start = center - scale_length // 2
        scaled_end = center + scale_length // 2
        extended_start = scaled_start - upstream
        extended_end = scaled_end + downstream
        extended_regions.append((chrom, extended_start, extended_end))
    return pd.DataFrame(extended_regions, columns=['chrom', 'start', 'end'])

def bin_scores(extended_regions, bedgraph_df, bin_size=500):
    region_length = 20000 + 2 * 150000  # Total length
    num_bins = region_length // bin_size
    all_bins = np.full((len(extended_regions), num_bins, 2), np.nan)  # Initialize with NaN

    for i, region in extended_regions.iterrows():
        for j, start in enumerate(range(int(region['start']), int(region['end']), bin_size)):
            end = start + bin_size
            bin_data = bedgraph_df[(bedgraph_df['chrom'] == region['chrom']) &
                                   (bedgraph_df['start'] < end) &
                                   (bedgraph_df['end'] > start)]
            if not bin_data.empty:
                mean_score = bin_data['mean_score'].mean()
                std_score = bin_data['std_score'].mean()
                all_bins[i, j, 0] = mean_score
                all_bins[i, j, 1] = std_score
    
    avg_scores = np.nanmean(all_bins, axis=0)
    return avg_scores

def plot_metaplot(avg_scores_list, bin_size, labels):
    region_length = 20000 + 2 * 150000
    positions = np.linspace(-150000, 150000 + 20000, len(avg_scores_list[0]))

    plt.figure(figsize=(9, 8))

    # Plot each signal
    colors = ['black', 'royalblue', 'lightcoral', 'firebrick']
    for idx, avg_scores in enumerate(avg_scores_list):
        mean_scores = avg_scores[:, 0]
        std_scores = avg_scores[:, 1]
        plt.plot(positions, mean_scores, label=labels[idx], color=colors[idx], linewidth=2)
        plt.fill_between(positions, mean_scores - std_scores, mean_scores + std_scores, color=colors[idx], alpha=0.2)

    plt.axvline(x=0, color='white', linestyle='--', linewidth=0.5, label='Region Center')
    plt.axvline(x=20000, color='white', linestyle='--', linewidth=0.5, label='Region End')
    plt.axhline(y=0, color='gray', linestyle='--', linewidth=1.5, label='y=0')
    plt.title(Title')
    plt.xlabel('Position (bp)')
    plt.ylabel('Score')

    # Adjust y-axis limits (update min and max as needed)
    plt.ylim(-0.7, 1.2)  # Example: set y-axis limits from -2 to 2

    plt.legend(loc='best')  # Adjust legend location
    plt.grid(False)  # Disable grid
    plt.tight_layout()  # Adjust layout to prevent clipping
    plt.savefig('metaplot.png', dpi=200)
    plt.show()

# Paths to input files
bed_file_path = *.bed file'
bedgraph_files = [
*.bedgraph]

# Read the BED file
bed_df = read_bed(bed_file_path)

# Extend and scale the regions
extended_regions = extend_and_scale_regions(bed_df, upstream=150000, downstream=150000, scale_length=20000)

# Process each BEDGRAPH file and compute scores
avg_scores_list = []
for bedgraph_file_path in bedgraph_files:
    bedgraph_df = read_bedgraph(bedgraph_file_path)
    avg_scores = bin_scores(extended_regions, bedgraph_df, bin_size=500)
    avg_scores_list.append(avg_scores)

# Plot the metaplot
plot_metaplot(avg_scores_list, 500, labels=['Signal 1', 'Signal 2', 'Signal 3', 'Signal 4'])
